# Supplementary material for: 1,3-Benzodioxole Derivatives Improve the Anti-Tumor Efficiency of Arsenicals
Source: Int J Mol Sci. 2022 Jun 22;23(13):6930. doi: 10.3390/ijms23136930 (PMC9266561; doi:10.3390/ijms23136930)
Supplement: Supplementary file 1 [file ijms-23-06930-s001.zip]

Archive with 1 entries (1 files):
- ijms-1740508-supplementary.pdf
